# Supplementary material for: A Meta-Analysis of the Protective Efficacy of Brucella abortus S2308 Gene-Deletion Mutant Vaccines Compared to Conventional Vaccines in Mice
Source: Microorganisms. 2026 Jun 29;14(7):1419. doi: 10.3390/microorganisms14071419 (PMC13413911; doi:10.3390/microorganisms14071419)
Supplement: Supplementary file 1 [file microorganisms-14-01419-s001.zip]

Archive with 1 entries (1 files):
- microorganisms-4354943-supplementary.pdf
